# Supplementary material for: Community patterns of the small riverine benthos within and between two contrasting glacier catchments
Source: Ecol Evol. 2013 Jul 22;3(9):2832–44. doi: 10.1002/ece3.679 (PMC3790533; doi:10.1002/ece3.679)
Supplement: Supplementary file 1 [file ece30003-2832-SD1.xlsx]

## Sheet: S1 Preservation, Laboratory
S1: Methods used for conservation and laboratory treatment for the respective groups.
	Microbiota (Bacteria, Flagellates)	Fungi	Meiofauna	Algae/protists*	Diatoms
Preservation	Glutaraldehyde (4%)	Cold storage	Formaldehyde (4%)	Bouinse (4%)	Alcohol 70%
Laboratory	Ultrasonification, DAPI Filter, fluorescence microscope (wavelength: 330 nm, 450 nm, 770 nm)	Culture medium Potato dextrose / synthetic nutrition agar (PDA, SNA) supplemented with 0.2 0.2 dichloran, Tetracyclin and Streptomycin	Centrifugation: Ludox	Centrifugation: Percoll (SIGMA P-1644	Cleaning: hydrochloric acid and 30% hydrogen
		Morphotype isolation on PDA	Nematode – preparation according to Seinhorst (1962)		Peroxide
					Embedding -
					Naphrax
Level	Bacteria and flagellate morphotypes	Coloniforming units (CFU) total and for dominant Hyphomycete species	Nematode and rotifer species	[Morphotype not listed] + Genera	Species
		Species: Hyphomycetes Oomycete species	Invertebrates coarse taxonomic level
				* inclusively Cyanobacteria

## Sheet: S2 Taxa list for reaches
S2: Taxa list of species (taxa) observed at the respective reaches.
Taxa	KC1	KC2	KC3	KC4	MC1	MC2	MC3	MC4	KC	MC
FUNGI
Acremonium berkeleyanum (P. Karst.) W. Gams	x								x
Altanaria alternata (Fr.: Fr.) Keissl.					x					x
Aspergillus sp.					x					x
Aureobasidium pullulans (de Bary) G. Arnaud							x	x		x
Beauveria bassiana (Bals.) Vuill.			x			x			x	x
Cladosporium cladosporioides (Frensen.) G.A de Vries	x	x	x	x	x	x	x	x	x	x
Cladosporium herbarum (Pers.: Fr.) Link	x	x	x	x	x	x	x	x	x	x
Cladosporium macrocarpum Preuss	x	x	x	x	x	x			x	x
Cladosporium sphaerospermum Penz.	x	x	x	x	x	x	x	x	x	x
Epicoccum nigrum Link				x	x				x	x
Fusarium anguioides Sherb.		x
Fusarium arvenaceum var. arvenaceum (Fr.) Sacc.	x			x					x
Fusarium dimerum var. dimerum Penzig in Sacc.		x	x	x
Fusarium merimoides var. merimoides (Corda) –Inco. Fung				x
Fusarium oxysporum var. oxysporum Schlecht. Synder & Hansen	x		x						x
Fusarium sp.					x	x	x	x		x
Geomyces pannorum (Link) Sigler & J.W. Carm.				x	x		x	x	x	x
Yeasts	x	x	x	x	x	x	x		x	x
Isaria farinosa (Holm : Fr.)	x		x			x			x	x
Mortierella bainieri Constantin	x	x							x
Mortierella humilis Linnem. Ex W. Gams		x
Mortierella polycephala Coemans		x	x
Mortierella pusilla Oudemans		x				x	x		x	x
Mortirella sp.				x	x				x	x
Mucor hiemalis f. hiemalis Wehmer	x	x	x	x			x		x	x
Mucor hiemalis f. silvaticus (Hagem) Schipper	x						x		x	x
Penicillium brevicompactum Dierckx	x		x	x	x		x		x	x
Penicillium citrinum Thom								x		x
Penicillium expansum Link	x	x							x
Penicillium janthinellum Biourge						x				x
Penicillium raistrickii G. Smith					x	x				x
Penicillium sclerotiorum van Beyma							x			x
Penicillium solitum Westling			x		x	x		x	x	x
Phoma sp.		x
Pseudogymnoascus roseus Raillo					x					x
Trichoderma hamatum (Bonord.) Bainier			x
Trichoderma konigii Oudem.				x
Trichoderma viride Pers. : Fr.	x		x						x
Truncatella angustata (Pers. : Fr.) S. Hughes								x		x
ALGAE & Cyanobacteria (CB)
Actinotaenium sp.	x	x	x	x			x		x	x
Anabena sp. (CB)				x					x
Closterium sp.				x					x
Cosmarium sp.	x	x	x	x			x	x	x	x
Cryptomonas sp.				x					x
Cyanobacteria unid.	x	x	x	x	x	x	x	x	x	x
Cylindrocystis sp.	x	x	x	x					x
Desmidae unid	x	x	x	x					x
Dinobryon sp.	x	x	x	x			x		x	x
Euastrum sp.				x					x
Green alage unid. - filamentous	x	x	x	x				x	x	x
Green algae unid. coccal	x	x	x	x					x
Hydrurus sp.	x	x	x						x
Merismopedia sp.	x	x	x	x			x		x	x
Netrium sp.		x	x	x					x
Oscilatoria sp. (CB)	x	x	x	x					x
Pediastrum sp.	x	x		x				x	x	x
Spirogyra sp.			x	x					x
Staurastrum sp.	x	x	x	x			x		x	x
Tetmemorus sp.	x	x		x				x	x	x
ALGAE DIATOMS
Achnantheiopsis frequentissima (Lange-Bertalot) Lange-Bertalot	x	x							x
Achnanthes helvetica (Hustedt) Lange-Bertalot								x		x
Achnanthes hungarica (Grunow) Grunow		x							x
Achnanthes marginulata Grunow		x		x					x
Achnanthes minutissima var. affinis (Grunow) Lange-Bertalot							x			x
Achnanthes sp.		x				x	x	x	x	x
Achnanthidium biasolettianum (Grunow) Lange-Bertalot	x	x	x	x	x	x			x	x
Achnanthidium bioretii (Germain) Monnier Lange-Bertalot & Ector	x	x	x	x	x				x	x
Achnanthidium cf. pfisteri Lange-Bertalot		x			x			x	x	x
Achnanthidium minutissimum (Kützing) Czarnecki	x	x	x	x	x	x	x	x	x	x
Adlafia bryophila (J.B.Petersen) Moser, Lange-Bertalot & Metzeltin				x		x	x	x	x	x
Adlafia parabryophila (Lange-Bertalot) Moser, Lange-Bertalot & Metzeltin	x							x	x	x
Amphora inariensis Krammer	x	x	x	x	x			x	x	x
Amphora pediculus (Kützing) Grunow	x	x							x
Brachysira neoexilis Lange-Bertalot		x		x			x		x	x
Brachysira vitrea (Grunow) Ross						x	x	x		x
Caloneis alpestris (Grunow) Cleve							x			x
Caloneis bacillum (Grunow) Cleve							x	x		x
Caloneis fontinalis (Grunow) Lange-Bertalot & Reichardt				x			x		x	x
Caloneis tenuis (Gregory) Krammer		x	x	x			x	x	x	x
Caloneis undulata (Gregory) Krammer				x			x		x	x
Cocconeis placentula var. euglypta (Ehrenberg) Grunow	x		x		x	x			x	x
Cyclotella meneghiniana Kützing								x		x
Cymbella affinis Kützing							x	x		x
Cymbella cf. lange-bertalotii Krammer							x			x
Cymbella cf. proxima Reimer							x			x
Cymbella cistula (Ehrenberg) Kirchner							x			x
Cymbella descripta (Hustedt) Krammer & Lange-Bertalot							x	x		x
Cymbella excisa Kützing							x			x
Cymbella excisa var. angusta Krammer	x	x	x	x	x	x	x	x	x	x
Cymbella excisiformis Krammer		x							x
Cymbella naviculiformis (Auerswald) Cleve			x	x				x	x	x
Cymbella parva (W.Smith) Kirchner							x			x
Cymbella sp. 1 (KE)	x								x
Cymbella sp. 1 (S)							x			x
Cymbella sp. 2 (KE)		x							x
Cymbella sp. 2 (S)								x		x
Cymbella sp. 3 (S)							x			x
Cymbella subhelvetica Krammer						x	x	x		x
Cymbopleura amphicephala (Nägeli) Krammer							x	x		x
Cymbopleura cf. oblongata var. parva Krammer							x	x		x
Cymbopleura cf. subaequalis var. pertruncata Krammer				x				x	x	x
Cymbopleura citrus (Carter & Bailey-Watts) Krammer							x			x
Cymbopleura sp. (S)							x			x
Cymbopleura subaequalis (Grunow) Krammer	x			x			x	x	x	x
Delicata delicatula (Kützing) Krammer				x			x	x	x	x
Denticula tenuis Kützing	x	x	x	x		x	x	x	x	x
Diadesmis gallica var. perpusilla (Grunow) Lange-Bertalot	x	x			x		x	x	x	x
Diatoma hyemalis (Roth) Heiberg
Diatoma mesodon (Ehrenberg) Kützing	x	x	x	x			x	x	x	x
Diploneis cf. parma Cleve	x			x					x
Diploneis krammeri Lange-Bertalot & Reichardt	x			x				x	x	x
Diploneis oblongella (Nägeli) Cleve-Euler							x	x		x
Diploneis oculata (Brébisson) Cleve			x	x				x	x	x
Diploneis sp. ad boldtiana Cleve								x		x
Discostella sp. ad stelligera (Cleve & Grunow) Houk & Klee			x						x
Encyonema fogedii Krammer	x	x	x	x	x	x	x	x	x	x
Encyonema lunatum (W.Smith) Van Heurck		x		x					x
Encyonema mesianum (Cholnoky) D.G.Mann				x					x
Encyonema minutum (Hilse) D.G.Mann	x	x	x	x	x	x	x	x	x	x
Encyonema perpusillum (A.Cleve) D.G.Mann							x	x		x
Encyonema silesiacum (Bleisch) D.G.Mann	x	x	x	x		x	x	x	x	x
Encyonema sublangebertalotii Lange-Bertalot & Cantonati						x				x
Encyonopsis cesatii (Rabenhorst) Krammer				x			x	x	x	x
Encyonopsis cf. krammeri Reichardt 1997	x			x		x	x	x	x	x
Encyonopsis cf. tiroliana Krammer & Lange-Bertalot							x	x		x
Encyonopsis falaisensis (Grunow) Krammer	x	x	x	x		x	x	x	x	x
Encyonopsis microcephala - Komplex (Grunow) Krammer (ungewöhnlich klein!)						x	x	x		x
Encyonopsis sp.		x							x
Eucocconeis flexella (Kützing) Meister	x	x	x	x		x	x	x	x	x
Eucocconeis laevis (Østrup) Lange-Bertalot	x	x	x	x	x	x	x	x	x	x
Eunotia arcus Ehrenberg				x					x
Eunotia exigua (Brébisson ex Kützing) Rabenhorst				x					x
Eunotia sp. (S)				x		x		x	x	x
Eunotia sp. 1 (KE)	x		x	x	x				x	x
Eunotia sp. 2 (KE)		x		x					x
Eunotia sp. 3 (KE)				x				x	x	x
Fallacia naumannii (Hustedt) D.G.Mann	x								x
Fragilaria capucina Desmazières	x	x	x	x					x
Fragilaria capucina var. capitellata (Grunow) Lange-Bertalot				x					x
Fragilaria capucina var. distans (Grunow) Boye-Petersen						x				x
Fragilaria capucina var. gracilis (Oestrup) Hustedt	x	x	x	x					x
Fragilaria capucina var. vaucheriae (Kützing) Lange-Bertalot	x				x	x			x	x
Fragilaria sp.		x	x			x	x		x	x
Fragilaria tenera (W.Smith) Lange-Bertalot							x	x		x
Frustulia crassinervia (Brébisson) Lange-Bertalot & Krammer				x					x
Gomphonema angustum Agardh	x	x			x				x	x
Gomphonema cf. acidoclinatum Lange-Bertalot & Reichardt		x							x
Gomphonema cymbelliclinum Reichardt & Lange-Bertalot	x	x	x						x
Gomphonema exilissimum (Grunow) Lange-Bertalot & Reichardt	x	x	x		x				x	x
Gomphonema gracile Ehrenberg		x							x
Gomphonema lateripunctatum Reichardt							x	x		x
Gomphonema montanum Schumann	x	x							x
Gomphonema olivaceum var. minutissimum Hustedt		x		x					x
Gomphonema parvulum (Kützing) Kützing	x	x	x	x					x
Gomphonema parvulum var. micropus (Kützing) Cleve	x	x	x	x		x		x	x	x
Gomphonema pumilum (Grunow) Reichardt & Lange-Bertalot					x	x				x
Gomphonema pumilum var. elegans Reichardt & Lange-Bertalot	x	x							x
Gomphonema sp.	x	x	x	x		x			x	x
Gomphonema sp. 1			x						x
Gomphonema sp. 2				x		x			x	x
Gomphonema sp. 3					x			x		x
Gomphonema tergestinum (Grunow) Fricke		x		x			x		x	x
Grunowia tabellaria (Grunow) Rabenhorst							x	x		x
Gyrosigma sp. (Bruchstück)	x								x
Hannaea arcus (Ehrenberg) Patrick	x	x	x	x	x	x	x	x	x	x
Hantzschia amphioxys (Ehrenberg) Grunow							x			x
Mayamaea atomus var. permitis (Hustedt) Lange-Bertalot							x	x		x
Meridion circulare (Greville) Agardh	x	x	x	x	x		x		x	x
Navicula cari Ehrenberg							x	x		x
Navicula cf. hintzii Lange-Bertalot								x		x
Navicula cf. rostellata Kützing								x		x
Navicula cryptocephala Kützing	x	x	x	x			x	x	x	x
Navicula cryptotenella Lange-Bertalot	x			x			x	x	x	x
Navicula difficilima Hustedt		x					x	x	x	x
Navicula doehleri Lange-Bertalot	x		x		x		x	x	x	x
Navicula lundii Reichardt	x	x				x	x	x	x	x
Navicula menisculus Schumann								x		x
Navicula radiosa Kützing	x	x		x	x		x	x	x	x
Navicula sp. 1	x	x		x					x
Navicula sp. 1								x		x
Navicula sp. 2	x			x					x
Navicula sp. 2							x	x		x
Navicula sp. 3				x					x
Navicula sp. 3							x			x
Navicula veneta Kützing								x		x
Navicula wildii Lange-Bertalot								x		x
Neidiomorpha binodeformis (Krammer & Lange-Bertalot) Cantonati, Lange-Bertalot & Angeli							x	x		x
Neidium affine (Ehrenberg) Pfizer							x	x		x
Neidium ampliatum (Ehrenberg) Krammer							x	x		x
Neidium bisulcatum (Lagerstedt) Cleve		x		x					x
Neidium dubium (Ehenberg) Cleve							x			x
Nitzschia acidoclinata Lange-Bertalot		x		x	x				x	x
Nitzschia alpina Hustedt	x	x	x	x					x
Nitzschia capitellata Hustedt							x	x		x
Nitzschia cf. abbreviata Hustedt	x								x
Nitzschia cf. filiformis (W.Smith) Hustedt								x		x
Nitzschia dissipata ssp. oligotraphenta Lange-Bertalot	x								x
Nitzschia fonticola Grunow							x	x		x
Nitzschia frustulum (Kützing) Grunow				x					x
Nitzschia linearis (C.Agardh) W.Smith							x			x
Nitzschia palea (Kützing) W.Smith							x	x		x
Nitzschia palea var. debilis (Kützing) Grunow							x	x		x
Nitzschia perminuta (Grunow) M.Peragallo	x	x	x	x			x	x	x	x
Nitzschia pura Hustedt					x	x	x	x		38
Nitzschia pusilla Grunow		x		x				x	x	x
Nitzschia recta Hantzsch								x		x
Nitzschia sinuata var. sinuata (Thwaites ex W.Smith) Grunow								x		x
Nitzschia sp. 1	x			x		x	x		x	x
Nitzschia sp. 1				x				x	x	x
Nitzschia sp. 2				x			x		x	x
Nitzschia sp. 2								x		x
Nitzschia sp. 3								x		x
Nitzschia sp. 4							x			x
Nupela sp. 1							x			x
Nupela sp. 2								x		x
Pinnularia cf. microstauron (Ehrenberg) Cleve			x	x			x	x	x	x
Pinnularia cf. rupestris Hantzsch		x	x	x			x	x	x	x
Pinnularia obscura Krasske				x			x		x	x
Pinnularia sp.						x	x			x
Planothidium lanceolatum (Brébisson ex Kützing) Lange-Bertalot			x	x					x
Psammothidium chlidanos (M.H.Hohn & Hellerman) Lange-Bertalot	x	x	x	x		x	x	x	x	x
Psammothidium kryophilum (J.B.Petersen) Reichardt					x	x	x	x		x
Psammothidium oblongellum (Østrup) Van de Vijver				x		x			x	x
Reimeria sinuata (Gregory) Kociolek & Stoermer	x	x	x	x	x	x			x	x
Rhopalodia gibba (Ehrenberg) Otto Müller							x	x		x
Rossithidium petersenii (Hustedt) Round & Bukhtiyarova	x	x		x			x		x	x
Sellaphora cf. mutata (Krasske) Lange-Bertalot & Moser							x	x		x
Sellaphora pseudopupula (Krasske) Lange-Bertalot		x		x					x
Sellaphora seminulum (Grunow) D.G.Mann				x					x
Sellaphora stroemii (Hustedt) Kobayasi							x	x		x
Stauroneis anceps Ehrenberg							x			x
Stauroneis sp. ad nana Hustedt								x		x
Stauroneis thermicola (J.B.Petersen) Lund	x			x			x		x	x
Staurosira alpestris (Krasske ex Hustedt) Van de Vijver	x	x		x				x	x	x
Staurosira venter (Ehrenberg) H.Kobayasi	x	x							x
Staurosirella pinnata (Ehrenberg) D.M.Williams & Round	x	x	x	x			x	x	x	x
Surirella terricola Lange-Bertalot & Alles							x	x		x
Synedra amphicephala Kützing								x		x
Tabellaria flocculosa (Roth) Kützing		x	x						x
Tryblionella angustata W.Smith				x					x
Ulnaria acus (Kützing) M.Aboal						x				x
Ulnaria ulna (Nitzsch) Compère							x	x		x
PROTISTS
Amoeba sp.				x					x
Astasia sp.		x					x		x	x
Ciliate unid.	x	x	x	x	x	x	x		x	x
Colpoda sp.		x		x					x
Euglena sp.	x	x	x	x			x	x	x	x
Halteria sp.		x	x	x					x
Heliozoa unid.				x					x
Hypotrichs unid.	x	x	x	x					x
Pompholyxophrys sp.	x	x	x	x	x				x	x
Trachelomonas sp.	x		x	x					x
Vorticella sp.				x					x
	11	11	11	11	11	11	11	11	11	4
ROTIFERA
Bdelloidea Gen. spp.	x	x	x	x	x	x	x	x	x	x
Bryceella stylata (Milne, 1886)
Cephalodella cf. limosa Wulfert, 1937	x	x	x	x					x
Cephalodella cf. psammophila Koch-Althaus 1962							x	x		x
Cephalodella cf. rotunda bryophila Pawlowski, 1938	x		x						x
Cephalodella forficula (Ehrenberg, 1830)		x					x	x	x	x
Cephalodella gibba (Ehrenberg, 1832)		x	x	x			x	x	x	x
Cephalodella intuta Myers, 1924							x	x		x
Cephalodella megalocephala (Glasscott, 1893)							x	x		x
Cephalodella sp.								x		x
Cephalodella near sterea (Gosse, 1887)
Cephalodella sp.4 aff. sterea (Gosse, 1887)							x	x		x
Cephalodella stenroosi Wulfert, 1937							x	x		x
Cephalodella ventripes (Dixon-Nuttall, 1901)		x	x	x			x	x	x	x
Collotheca cf. ornata (Ehrenberg, 1832)				x					x
Collotheca sp.		x		x			x	x	x	x
Colurella adriatica (Ehrenberg, 1831)							x	x		x
Colurella cf. anodonta Carlin, 1939	x	x	x	x			x		x	x
Colurella colurus (Ehrenberg, 1830)				x			x		x	x
Colurella geophila Donner, 1951							x	x		x
Colurella hindenburgi Steinecke, 1916		x	x		x				x	x
Colurella cf. obtusa (Gosse, 1886)		x		x					x
Colurella sp. nov. near aquaeducti Török, 1956		x	x	x					x
Colurella tesselata (Glascott, 1893)				x					x
Dissotrocha aculeata (Ehrenberg, 1832)			x	x					x
Dissotrocha macrostyla (Ehrenberg, 1838)				x					x
Encentrum armatum Donner, 1943	x		x	x	x				x	x
Encentrum sp. near mustela (Milne, 1885)		x			x				x	x
Encentrum incisum Wulfert, 1936		x							x
Encentrum liepolti (Donner, 1964)	x	x							x
Encentrum lutra Wulfert, 1936	x	x	x						x
Encentrum mucronatum Wulfert, 1936	x				x		x	x	x	x
Encentrum semiplicatum Wulfert, 1936					x					x
Encentrum sp.	x		x	x					x
Encentrum uncinatum (Milne, 1886)		x							x
Glaciera schabetsbergeri Jersabek, 1999								x		x
Lecane arcuata (Bryce, 1891)		x		x			x		x	x
Lecane flexilis (Gosse, 1886)				x					x
Lecane kluchor Tarnogradski, 1930		x		x					x
Lecane lauterborni Hauer, 1924		x		x					x
Lecane lunaris (Ehrenberg, 1832)							x			x
Lecane perplexa (Ahlstrom, 1938)
Lecane sp. nov.				x					x
Lepadella acuminata (Ehrenberg, 1834)			x	x					x
Lepadella cf. rottenburgi (Lucks, 1912)
Lepadella cryphaea Harring, 1916	x	x	x	x					x
Lepadella minuta (Weber & Montet, 1918)		x	x				x		x	x
Lepadella sp.	x	x	x	x					x
Lindia torulosa Dujardin, 1841									x	x
Macrotrachela papillosa Thompson 1892									x
Notholca squamula (Müller, 1786)										x
Pleuretra hystrix Bartoš, 1950									x
Proales minima (Montet, 1915)									x
Ptygura sp.									x
Trichocerca relicta Donner, 1950									x
NEMATODA
Achromadora sp.							x			x
Achromadora terricola (De Man, 1880)	x	x	x	x					x
Alaimus sp.			x					x	x	x
Anantonchus sp.		x						x	x	x
Aphlenchus sp.			x			x		x	x	x
Buonema sp.				x					x
Cephalenchus cf. emarginatus (de Man 1880)	x								x
Cephalobus sp.								x		x
Chromadoridae unid.						x	x	x		x
Chronogaster sp.							x			x
Criconematoides sp.					x			x	x	x
Cylindrolaimus sp.				x				x	x	x
Dorylaimidae gen. sp.1				x			x	x	x	x
Dorylaimidae gen. sp.2				x					x
Dorylaimidae gen. sp.3							x	x		x
Dorylaimidae gen. sp.4	x			x			x		x	x
Dorylaimidae gen. sp.5	x	x	x						x
Dorylaimidae gen. sp.6		x							x
Epidorylaimus agilis (Bastian, 1865)				x					x
Epidorylaimus humilis (Thorne & Swanger, 1936)			x						x
Epidorylaimus spec2		x							x
Ethmolaimus pratensis De Man, 1880	x	x	x	x			x	x	x	x
Ethmolaimus spec1				x			x	x		x
Ethmolaimus spec2				x			x		x	x
Eudorylaimus lindbergi Andrássy, 1960		x							x
Eudorylaimus spec1	x	x	x	x					x
Eumonhystera cf. barbata Andrássy, 1981	x	x	x	x		x		x	x	x
Eumonhystera cf. similis (Bütschli, 1873)			x					x	x	x
Eumonhystera cf. simplex (De Man, 1880)	x		x						x
Eumonhystera cf. tatrica	x	x	x					x	x	x
Eumonhystera dispar (Bastian, 1865)	x	x	x	x			x	x	x	x
Eumonhystera filiformis (Bastian, 1865)	x		x	x	x		x	x	x	x
Eumonhystera hungarica Andrássy, 1981	x	x	x	x	x		x	x	x	x
Eumonhystera longicaudatula Gerlach & Riemann, 1973	x	x	x	x	x	x	x	x	x	x
Eumonhystera pseudobulbosa (Daday, 1896)	x	x	x		x	x	x	x	x	x
Eumonhystera sp.				x	x	x	x		x	x
Eumonhystera vulgaris (De Man, 1880)	x	x	x	x	x	x	x	x	x	x
Filenchus spec1							x	x		x
Filenchus spec2			x					x	x
Hofmaenneria hazenensis Mulvey, 1969	x	x	x		x	x	x	x	x	x
Hoplolaimoidea			x						x
Mermithidae unid.	x	x		x			x		x	x
Metateratocephalus crassidens (de Man, 1880)		x	x	x					x
Monhystera sp.		x			x	x			x	x
Mononchus aquaticus Coetzee, 1968		x					x	x	x	x
Mononchus sandur Eisendle, 2008	x	x	x	x			x	x	x	x
Mononchus truncatus Bastian, 1865				x	x		x	x	x	x
Nematoda unid. (damaged)	x	x	x	x	x	x	x	x	x	x
Nygolaimus sp.			x	x				x	x	x
Plectus aff. palustris de Man, 1880			x			x		x	x	x
Plectus aquatilis Andrássy, 1985				x				x	x	x
Plectus cirratus Bastian, 1865			x						x
Plectus parietinus Bastian 1865	x								x
Plectus pusteri Fuchs 1930				x					x
Plectus spec 3								x		x
Plectus spec1			x	x		x	x	x	x	x
Plectus spec2					x		x	x		x
Plectus spec4					x		x	x		x
Prionchulus sp.			x	x			x		x	x
Prismatolaimus spec1		x	x			x		x	x	x
Prismatolaimus spec2						x	x			x
Prodesmodora arctica (Mulvey, 1969)	x	x	x	x	x				x
Prodesmodora spec1							x	x		x
Prodesmodora spec2				x				x	x	x
Rhabdolaimus aquaticus de Man, 1880		x	x						x
Rhabdolaimus terrestris de Man, 1880		x	x	x	x	x	x	x	x	x
Rhabiditidae unid.			x		x	x				x
Secernentea spec1							x			x
Secernentea spec2	x				x	x	x	x	x	x
Theristus spec 1		x		x		x	x	x	x	x
Theristus spec 2
Tobrilus aff. gracilis (Bastian, 1865)				x					x
Tobrilus allophysis (Steiner, 1919)	x	x	x	x			x	x	x	x
Tobrilus cf. helveticus (Bastian, 1865)		x		x				x	x	x
Tobrilus aff. Vladimiriv	x	x	x	x
Tobrilus spec 1			x						x
Tobrilus spec2		x	x	x			x	x	x	x
Tobrilus spec3				x					x
Tobrilus zakopanensis (Stefanski, 1924)	x	x		x			x	x	x	x
Tripyla glomerans Bastian, 1865		x	x	x					x
Tylenchus sp.					x	x	x			x
INVERTEBRATES
Acarina	1		x	x	x	x	x		x	x
Annelides	1	x	x	x			x		x	x
Caddiesflies	1	x	x	x					x
Chironomids	1	x	x	x		x	x	x	x	x
Collemboles		x	x	x	x				x	x
Copepods	1	x	x	x		x	x	x	x	x
Dipters	1	x	x						x
Gastrotriches	1	x	x	x					x
Mayflies	1	x	x	x					x
Ostracodes	x	x					x		x	x
Planaries	x	x	x	x					x
Tardigrades	x	x	x	x	x	x	x	x	x	x
	370	369	370	368	362	360	362	356	375	350

## Sheet: S3 Permanova Seas_differences
S3: Significance (** p< 0.01) of testing for seasonal differences subsequent to PERMANOVA analysis for habitat patchiness descriptors (WD X WV) and for respective organisms within each reach as result of pairwise testing (PERMANOVA, Permutations 9999). (Microbiota comprise bacteria and flagellate morphotypes).
		WD x WV	Microbiota	Fungi (CFU)	Invertebrates	Nematode species	Rotifer species
	KC 1	GMI-GMII**	GMI – GMIII**	NO	GMI-GMII**	NO	NO
		GMI-GMIII**			GMI-GMIII**
	KC 2	ALL **	NO	GMI-GMIII**	NO	NO	GMI-GMII**
	KC3	GMI-GMIII**	NO	NO	NO	NO	NO
	KC4	NO	NO	GMI-GMII**	NO	NO	NO
				GMI-GMIII**
	MC1	GMI-GMII**	GMI –GMIII*	NO	NO	GMI-GMIII**	NO
		GMII-GMIII**
	MC2	GMI-GMIII**	NO	GMI-GMIII**	NO	GMI-GMII**	NO
		GMII-GMIII**
	MC3	ALL**	GMI – GMII**	GMI-GMII**	GMI-GMII**	GMI-GMII**	NO
			GMII – GMIII **			GMI-GMIII**
	MC4	ALL**	NO	NO	NO	GMI-GMII**	NO
						GMI-GMIII**
